# Supplementary material for: A single-cell derived spheroid approach to dissect intratumoural heterogeneity in colorectal cancer: cell lines show changes in proteomes and therapeutic response to 5-FU
Source: J Cancer Res Clin Oncol. 2026 Jan 24;152(1):43. doi: 10.1007/s00432-025-06418-0 (PMC12831780; doi:10.1007/s00432-025-06418-0)
Supplement: Supplementary file 2 — Supplementary Material 2 [file 432_2025_6418_MOESM2_ESM.xlsx]

## Sheet: Information
Supplementary Tables: Journal of Cancer Research and Clinical Oncology
A Single-Cell Derived Spheroid Approach to Dissect Intratumoral Heterogeneity in Colorectal Cancer: Cell lines Show Changes in Proteomes and Therapeutic Response to 5-FU. Helene Sophia Radloff¹, Michael Kohl¹,2, Thorben Sauer¹, Sonja Hartwig3,4,, Sven Geisler5, Stefan Lehr3,4 and Timo Gemoll*¹

## Sheet: Suppl. 1 STR-Analysis
STR-loci	SW620 STR profile Kiel	SW620 STR reference profile	SW480 STR profile Kiel	SW480 STR reference profile
D2S1338	17.24	17.24	17.24	17.24
D16S539	9.13	9.13	13	13
D18S51	13	13	13	13
TH01	8	8	8	8
D12S391	17	17	17	17
D3S1358	16	16	15	15
FGA	24	24	24	24
vWA	16	16	16	16
D21S11	30/30,2	30/30,2	30/30,2	30/30,2
D1S1656	13.14	13.14	13.14	13.14
D8S1179	13	13	13	13
D19S433	13	13	13	13
CSF1PO	13.14	13.14	13.14	13.14
D13S317	12	12	12	12
D5S818	13	13	13	13
D6S1043	11.12	11.12	11.12	11.12
D7S820	8.9	8.9	8	8
Penta D	19.15	9.15	9.15	9.15
Penta E	10	10	10	10
TPOX	11	11	11	11
Amelogenin	X	X	X	X

## Sheet: Suppl. 2 Prot_Char_SW480
sample	Protein.Group Ids	Size (µm)	round	diffuse	compact	loose	budding	sharp boundary	blurred boundary
SW480-B3	3104	327.454	1	0	1	0	1	0	1
SW480-C6	3516	380.747	0	1	1	0	1	1	0
SW480-C7	2609	275.586	0	1	1	0	1	0	1
SW480-D10	3050	473.832	0	1	1	0	1	0	1
SW480-D11	2755	921.24	0	1	0	1	1	0	1
SW480-D12	761	153.338	1	0	1	0	1	1	0
SW480-E3	3393	429.51	0	1	1	0	1	1	0
SW480-F4	255	320.439	0	1	0	1	0	0	1
SW480-F5	3505	417.093	0	1	1	0	1	1	0
SW480-F7	3593	568.995	0	1	1	0	1	0	1
SW480-G5	2758	345.454	1	0	1	0	1	1	0
SW480-G6	2866	335.817	0	1	1	0	1	1	0
SW480-G7	1903	234.679	1	0	1	0	1	1	0
SW480-H10	981	226.311	1	0	1	0	1	1	0
SW480-H3	1017	159.819	1	0	1	0	1	1	0
SW480-H5	1053	196.069	0	1	1	0	1	1	0
Total			6	10	14	2	15	10	6

## Sheet: Suppl. 3 Prot_Char_SW620
sample	Protein.Group Ids	size (µm)	round	diffuse	compact	loose	budding	sharp boundary	blurred boundary
SW620-B6	2533	243.626	1	0	1	0	1	1	0
SW620-B7	3954	901.186	0	1	0	1	1	0	1
SW620-C1	986	187.722	1	0	1	0	1	0	1
SW620-C12	3792	401.719	0	1	1	0	1	0	1
SW620-C4	3457	315.93	1	0	1	0	1	1	0
SW620-C7	3404	310.611	0	1	1	0	1	1	0
SW620-D6	3730	464.263	0	1	1	0	1	0	1
SW620-D9	3487	954.502	1	0	1	0	1	1	0
SW620-E5	3885	510.29	0	1	1	0	1	0	1
SW620-E8	3715	518.418	0	1	1	0	1	1	0
SW620-F10	3782	457.287	0	1	1	0	1	0	1
SW620-F2	3190	460.145	0	1	1	0	1	0	1
SW620-G4	1610	172.585	1	0	1	0	1	0	1
SW620-G9	2328	265.3	1	0	1	0	1	0	1
SW620-H1	475	113.123	1	0	1	0	1	1	0
SW620-H12	182	142.851	1	0	1	0	1	0	1
total			8	8	15	1	16	6	10

## Sheet: Suppl. 4 ITHdrivers_SW480
Rank	Protein.ID	Genes	First.Protein.Description
1.	Q7Z4W1	DCXR	L-xylulose reductase
2.	Q96DB5	RMDN1	Regulator of microtubule dynamics protein 1
3.	P61964	WDR5	WD repeat-containing protein 5
4.	P12277	CKB	Creatine kinase B-type
5.	Q8TCC3	MRPL30	39S ribosomal protein L30, mitochondrial
6.	Q9UI26	IPO11	Importin-11
7.	Q16864	ATP6V1F	V-type proton ATPase subunit F
8.	Q92797	SYMPK	Symplekin
9.	O75832	PSMD10	26S proteasome non-ATPase regulatory subunit 10
10.	Q9NVM9	INTS13	Integrator complex subunit 13
11.	Q9BRX5	GINS3	DNA replication complex GINS protein PSF3
12.	O43823	AKAP8	A-kinase anchor protein 8
13.	O14757	CHEK1	Serine/threonine-protein kinase Chk1
14.	Q96F86	EDC3	Enhancer of mRNA-decapping protein 3
15.	Q68CP9	ARID2	AT-rich interactive domain-containing protein 2
16.	Q8N4Q1	CHCHD4	Mitochondrial intermembrane space import and assembly protein 40
17.	P13796	LCP1	Plastin-2
18.	P09234	SNRPC	U1 small nuclear ribonucleoprotein C
19.	P16401	H1-5	Histone H1.5
20.	O95163	ELP1	Elongator complex protein 1
21.	Q96RS6	NUDCD1	NudC domain-containing protein 1
22.	Q5VTR2	RNF20	E3 ubiquitin-protein ligase BRE1A
23.	Q10570	CPSF1	Cleavage and polyadenylation specificity factor subunit 1
24.	O95182	NDUFA7	NADH dehydrogenase [ubiquinone] 1 alpha subcomplex subunit 7
25.	Q8NHH9	ATL2	Atlastin-2
26.	Q9BT73	PSMG3	Proteasome assembly chaperone 3
27.	P82912	MRPS11	28S ribosomal protein S11, mitochondrial
28.	P48681	NES	Nestin
29.	Q969S3	ZNF622	Zinc finger protein 622
30.	Q9Y2R9	MRPS7	28S ribosomal protein S7, mitochondrial
31.	Q8IY67	RAVER1	Ribonucleoprotein PTB-binding 1
32.	Q9Y371	SH3GLB1	Endophilin-B1
33.	Q9H0B6	KLC2	Kinesin light chain 2
34.	Q9UNX4	WDR3	WD repeat-containing protein 3
35.	Q9NUJ1	ABHD10	Mycophenolic acid acyl-glucuronide esterase, mitochondrial
36.	Q92979	EMG1	Ribosomal RNA small subunit methyltransferase NEP1
37.	Q5VZF2;Q9NR56	MBNL1	Muscleblind-like protein 1
38.	Q9NVI1	FANCI	Fanconi anemia group I protein
39.	Q9H4A6	GOLPH3	Golgi phosphoprotein 3
40.	Q13277	STX3	Syntaxin-3
41.	P31483	TIA1	Nucleolysin TIA-1 isoform p40
42.	Q92879	CELF1	CUGBP Elav-like family member 1
43.	Q8WWC4	MAIP1	m-AAA protease-interacting protein 1, mitochondrial
44.	Q9HC35	EML4	Echinoderm microtubule-associated protein-like 4
45.	Q5T280	SPOUT1	Putative methyltransferase C9orf114
46.	Q96RU2	USP28	Ubiquitin carboxyl-terminal hydrolase 28
47.	Q12788	TBL3	Transducin beta-like protein 3
48.	Q6KCM7;Q9BV35	SLC25A23;SLC25A25	Calcium-binding mitochondrial carrier protein SCaMC-2
49.	Q7Z589	EMSY	BRCA2-interacting transcriptional repressor EMSY
50.	Q86UY6	NAA40	N-alpha-acetyltransferase 40
51.	Q99543	DNAJC2	DnaJ homolog subfamily C member 2
52.	Q9NQ88	TIGAR	Fructose-2,6-bisphosphatase TIGAR
53.	P53701	HCCS	Cytochrome c-type heme lyase
54.	Q9NXG2	THUMPD1	THUMP domain-containing protein 1
55.	Q9NNW7	TXNRD2	Thioredoxin reductase 2, mitochondrial
56.	Q9H6T0	ESRP2	Epithelial splicing regulatory protein 2
57.	Q9Y5L0	TNPO3	Transportin-3
58.	Q8N543	OGFOD1	Prolyl 3-hydroxylase OGFOD1
59.	O43815	STRN	Striatin
60.	P63172	DYNLT1	Dynein light chain Tctex-type 1
61.	Q9P000	COMMD9	COMM domain-containing protein 9
62.	P54652	HSPA2	Heat shock-related 70 kDa protein 2
63.	Q13451	FKBP5	Peptidyl-prolyl cis-trans isomerase FKBP5
64.	Q92600	CNOT9	CCR4-NOT transcription complex subunit 9
65.	Q9H2U1	DHX36	ATP-dependent DNA/RNA helicase DHX36
66.	Q9NX55	HYPK	Huntingtin-interacting protein K
67.	Q9Y316	MEMO1	Protein MEMO1
68.	Q05086	UBE3A	Ubiquitin-protein ligase E3A
69.	Q96IJ6	GMPPA	Mannose-1-phosphate guanyltransferase alpha
70.	Q9BZJ0	CRNKL1	Crooked neck-like protein 1
71.	P05166	PCCB	Propionyl-CoA carboxylase beta chain, mitochondrial
72.	Q13015	MLLT11	Protein AF1q
73.	O00743	PPP6C	Serine/threonine-protein phosphatase 6 catalytic subunit
74.	P29144	TPP2	Tripeptidyl-peptidase 2
75.	O95394	PGM3	Phosphoacetylglucosamine mutase
76.	O43148	RNMT	mRNA cap guanine-N7 methyltransferase
77.	Q13547	HDAC1	Histone deacetylase 1
78.	P46976	GYG1	Glycogenin-1
79.	Q9GZZ9	UBA5	Ubiquitin-like modifier-activating enzyme 5
80.	Q15758	SLC1A5	Neutral amino acid transporter B(0)
81.	Q9HCD5	NCOA5	Nuclear receptor coactivator 5
82.	Q9H5X1	CIAO2A	Cytosolic iron-sulfur assembly component 2A
83.	Q53FT3	HIKESHI	Protein Hikeshi
84.	Q6IN85	PPP4R3A	Serine/threonine-protein phosphatase 4 regulatory subunit 3A
85.	P32321	DCTD	Deoxycytidylate deaminase
86.	O43676	NDUFB3	NADH dehydrogenase [ubiquinone] 1 beta subcomplex subunit 3
87.	Q15269	PWP2	Periodic tryptophan protein 2 homolog
88.	Q86SF2	GALNT7	N-acetylgalactosaminyltransferase 7
89.	Q13868	EXOSC2	Exosome complex component RRP4
90.	Q15126	PMVK	Phosphomevalonate kinase
91.	Q99439	CNN2	Calponin-2
92.	P63218	GNG5	Guanine nucleotide-binding protein G(I)/G(S)/G(O) subunit gamma-5
93.	Q71RC2	LARP4	La-related protein 4
94.	P49750	YLPM1	YLP motif-containing protein 1
95.	P13797	PLS3	Plastin-3
96.	P29083	GTF2E1	General transcription factor IIE subunit 1
97.	Q9Y4E1;Q641Q2	WASHC2A	WASH complex subunit 2A
98.	P55854	SUMO3	Small ubiquitin-related modifier 3
99.	Q9P0U1	TOMM7	Mitochondrial import receptor subunit TOM7 homolog
100.	Q96JJ7	TMX3	Protein disulfide-isomerase TMX3
101.	Q9UNE7	STUB1	E3 ubiquitin-protein ligase CHIP
102.	Q15738	NSDHL	Sterol-4-alpha-carboxylate 3-dehydrogenase, decarboxylating
103.	Q9BY77	POLDIP3	Polymerase delta-interacting protein 3
104.	O14530	TXNDC9	Thioredoxin domain-containing protein 9
105.	Q9Y312	AAR2	Protein AAR2 homolog
106.	Q9H074	PAIP1	Polyadenylate-binding protein-interacting protein 1
107.	Q96PZ0	PUS7	Pseudouridylate synthase 7 homolog
108.	Q15813	TBCE	Tubulin-specific chaperone E
109.	Q0VDF9	HSPA14	Heat shock 70 kDa protein 14
110.	O15020	SPTBN2	Spectrin beta chain, non-erythrocytic 2
111.	Q8IWA0	WDR75	WD repeat-containing protein 75
112.	Q9HAB8	PPCS	Phosphopantothenate--cysteine ligase
113.	P53602	MVD	Diphosphomevalonate decarboxylase
114.	O60573	EIF4E2	Eukaryotic translation initiation factor 4E type 2
115.	Q9BQG0	MYBBP1A	Myb-binding protein 1A
116.	Q9NQ29	LUC7L	Putative RNA-binding protein Luc7-like 1
117.	A0A0U1RRE5	NBDY	Negative regulator of P-body association
118.	Q04900	CD164	Sialomucin core protein 24
119.	Q9BUP3	HTATIP2	Oxidoreductase HTATIP2
120.	Q9BRG1	VPS25	Vacuolar protein-sorting-associated protein 25
121.	P29317	EPHA2	Ephrin type-A receptor 2
122.	Q04941	PLP2	Proteolipid protein 2
123.	Q9NZI7;Q12800	TFCP2	Alpha-globin transcription factor CP2
124.	Q9NVQ4	FAIM	Fas apoptotic inhibitory molecule 1
125.	O00267	SUPT5H	Transcription elongation factor SPT5
126.	Q9BQ61	TRIR	Telomerase RNA component interacting RNase
127.	O60547	GMDS	GDP-mannose 4,6 dehydratase
128.	P84157	MXRA7	Matrix-remodeling-associated protein 7
129.	Q9NP92	MRPS30	39S ribosomal protein S30, mitochondrial
130.	P52434	POLR2H	DNA-directed RNA polymerases I, II, and III subunit RPABC3
131.	Q6P1X6	C8orf82	UPF0598 protein C8orf82
132.	P61970	NUTF2	Nuclear transport factor 2
133.	P06239	LCK	Tyrosine-protein kinase Lck
134.	P25311	AZGP1	Zinc-alpha-2-glycoprotein
135.	O00330	PDHX	Pyruvate dehydrogenase protein X component, mitochondrial
136.	Q9H3U1	UNC45A	Protein unc-45 homolog A
137.	O60271	SPAG9	C-Jun-amino-terminal kinase-interacting protein 4
138.	Q04446	GBE1	1,4-alpha-glucan-branching enzyme
139.	Q9H9J2	MRPL44	39S ribosomal protein L44, mitochondrial
140.	Q14247	CTTN	Src substrate cortactin
141.	Q8TC07	TBC1D15	TBC1 domain family member 15
142.	O75940	SMNDC1	Survival of motor neuron-related-splicing factor 30
143.	Q9NWU2	GID8	Glucose-induced degradation protein 8 homolog
144.	P49903	SEPHS1	Selenide, water dikinase 1
145.	O00507;Q93008	USP9X	Probable ubiquitin carboxyl-terminal hydrolase FAF-X
146.	Q9Y244	POMP	Proteasome maturation protein
147.	Q9UHG3	PCYOX1	Prenylcysteine oxidase 1
148.	P31947	SFN	14-3-3 protein sigma
149.	P17931	LGALS3	Galectin-3
150.	Q969U7	PSMG2	Proteasome assembly chaperone 2
151.	Q9H0A8	COMMD4	COMM domain-containing protein 4
152.	P55157	MTTP	Microsomal triglyceride transfer protein large subunit
153.	Q13085	ACACA	Acetyl-CoA carboxylase 1
154.	O75506	HSBP1	Heat shock factor-binding protein 1
155.	Q96I25	RBM17	Splicing factor 45
156.	Q9BQ52	ELAC2	Zinc phosphodiesterase ELAC protein 2
157.	Q8IZL8	PELP1	Proline-, glutamic acid- and leucine-rich protein 1
158.	P45973	CBX5	Chromobox protein homolog 5
159.	Q8TBX8	PIP4K2C	Phosphatidylinositol 5-phosphate 4-kinase type-2 gamma
160.	O43491	EPB41L2	Band 4.1-like protein 2
161.	P51570	GALK1	Galactokinase
162.	P11234;P11233	RALB	Ras-related protein Ral-B
163.	P26358	DNMT1	DNA (cytosine-5)-methyltransferase 1
164.	Q16890	TPD52L1	Tumor protein D53
165.	P40429;Q6NVV1	RPL13A	60S ribosomal protein L13a
166.	Q7Z4G4	TRMT11	tRNA (guanine(10)-N2)-methyltransferase homolog
167.	P78330	PSPH	Phosphoserine phosphatase
168.	Q9BYD6	MRPL1	39S ribosomal protein L1, mitochondrial
169.	Q99757	TXN2	Thioredoxin, mitochondrial
170.	Q9BRJ2	MRPL45	39S ribosomal protein L45, mitochondrial
171.	Q15819	UBE2V2	Ubiquitin-conjugating enzyme E2 variant 2
172.	P49407	ARRB1	Beta-arrestin-1
173.	P45954	ACADSB	Short/branched chain specific acyl-CoA dehydrogenase, mitochondrial
174.	P02533	KRT14	Keratin, type I cytoskeletal 14
175.	O75367	MACROH2A1	Core histone macro-H2A.1
176.	Q14137	BOP1	Ribosome biogenesis protein BOP1
177.	Q9H6V9	LDAH	Lipid droplet-associated hydrolase
178.	Q6P1N0	CC2D1A	Coiled-coil and C2 domain-containing protein 1A
179.	P60903	S100A10	Protein S100-A10
180.	P04792	HSPB1	Heat shock protein beta-1
181.	Q15293	RCN1	Reticulocalbin-1
182.	P15104	GLUL	Glutamine synthetase
183.	P48668;P02538;O95678	KRT6A;KRT6C	Keratin, type II cytoskeletal 6A
184.	Q7Z7F7	MRPL55	39S ribosomal protein L55, mitochondrial
185.	Q9NT62	ATG3	Ubiquitin-like-conjugating enzyme ATG3
186.	P49589	CARS1	Cysteine--tRNA ligase, cytoplasmic
187.	Q96EY7	PTCD3	Pentatricopeptide repeat domain-containing protein 3, mitochondrial
188.	Q5RKV6	EXOSC6	Exosome complex component MTR3
189.	Q9Y4W6	AFG3L2	AFG3-like protein 2
190.	P16989;P67809;Q9Y2T7	YBX1	Y-box-binding protein 1
191.	Q9Y3Z3	SAMHD1	Deoxynucleoside triphosphate triphosphohydrolase SAMHD1
192.	Q9Y6N9	USH1C	Harmonin
193.	Q16540	MRPL23	39S ribosomal protein L23, mitochondrial
194.	Q9UI32	GLS2	Glutaminase liver isoform, mitochondrial
195.	Q16401	PSMD5	26S proteasome non-ATPase regulatory subunit 5
196.	P61769	B2M	Beta-2-microglobulin
197.	Q9UG63	ABCF2	ATP-binding cassette sub-family F member 2
198.	P27635	RPL10	60S ribosomal protein L10
199.	Q8IXM3	MRPL41	39S ribosomal protein L41, mitochondrial
200.	Q9Y3B7	MRPL11	39S ribosomal protein L11, mitochondrial
201.	O14773	TPP1	Tripeptidyl-peptidase 1
202.	P18846;P16220	ATF1	Cyclic AMP-dependent transcription factor ATF-1
203.	P24311	COX7B	Cytochrome c oxidase subunit 7B, mitochondrial
204.	Q96S55	WRNIP1	ATPase WRNIP1
205.	P46977	STT3A	Dolichyl-diphosphooligosaccharide--protein glycosyltransferase subunit STT3A
206.	Q9Y5L4	TIMM13	Mitochondrial import inner membrane translocase subunit Tim13
207.	Q6PH85;Q96GG9	DCUN1D1	DCN1-like protein 1
208.	Q53GS9	USP39	U4/U6.U5 tri-snRNP-associated protein 2
209.	P62750	RPL23A	60S ribosomal protein L23a
210.	Q8TDN6	BRIX1	Ribosome biogenesis protein BRX1 homolog
211.	Q8WVV4	POF1B	Protein POF1B
212.	Q96EK6	GNPNAT1	Glucosamine 6-phosphate N-acetyltransferase
213.	P29966	MARCKS	Myristoylated alanine-rich C-kinase substrate
214.	P30740	SERPINB1	Leukocyte elastase inhibitor
215.	O94776	MTA2	Metastasis-associated protein MTA2
216.	P06132	UROD	Uroporphyrinogen decarboxylase
217.	P28288	ABCD3	ATP-binding cassette sub-family D member 3
218.	P37802	TAGLN2	Transgelin-2
219.	P00387	CYB5R3	NADH-cytochrome b5 reductase 3
220.	P51397	DAP	Death-associated protein 1
221.	Q00169	PITPNA	Phosphatidylinositol transfer protein alpha isoform
222.	O15269	SPTLC1	Serine palmitoyltransferase 1
223.	Q9BX40	LSM14B	Protein LSM14 homolog B
224.	Q14151	SAFB2	Scaffold attachment factor B2
225.	O15498	YKT6	Synaptobrevin homolog YKT6
226.	Q92520	FAM3C	Protein FAM3C
227.	Q13405	MRPL49	39S ribosomal protein L49, mitochondrial
228.	Q8WWI1	LMO7	LIM domain only protein 7
229.	Q96FQ6	S100A16	Protein S100-A16
230.	P21926	CD9	CD9 antigen
231.	P29350	PTPN6	Tyrosine-protein phosphatase non-receptor type 6
232.	A0A024RBG1;Q9NZJ9	NUDT4	Diphosphoinositol polyphosphate phosphohydrolase 2
233.	P12429	ANXA3	Annexin A3
234.	Q15165	PON2	Serum paraoxonase/arylesterase 2
235.	Q5XKP0	MICOS13	MICOS complex subunit MIC13
236.	Q7LBR1	CHMP1B	Charged multivesicular body protein 1b
237.	P10619	CTSA	Lysosomal protective protein
238.	P43080	GUCA1A	Guanylyl cyclase-activating protein 1
239.	Q9Y3D0	CIAO2B	Cytosolic iron-sulfur assembly component 2B
240.	P62241	RPS8	40S ribosomal protein S8
241.	P48739	PITPNB	Phosphatidylinositol transfer protein beta isoform
242.	Q9H4A4	RNPEP	Aminopeptidase B
243.	P46087	NOP2	Probable 28S rRNA (cytosine(4447)-C(5))-methyltransferase
244.	Q8WUK0	PTPMT1	Phosphatidylglycerophosphatase and protein-tyrosine phosphatase 1
245.	Q9H6T3	RPAP3	RNA polymerase II-associated protein 3
246.	Q9NQR4	NIT2	Omega-amidase NIT2
247.	Q9P035	HACD3	Very-long-chain (3R)-3-hydroxyacyl-CoA dehydratase 3
248.	Q05519	SRSF11	Serine/arginine-rich splicing factor 11
249.	Q13557	CAMK2D	Calcium/calmodulin-dependent protein kinase type II subunit delta
250.	P13674	P4HA1	Prolyl 4-hydroxylase subunit alpha-1
251.	Q6UX04	CWC27	Spliceosome-associated protein CWC27 homolog
252.	P49720	PSMB3	Proteasome subunit beta type-3
253.	Q9Y3D6	FIS1	Mitochondrial fission 1 protein
254.	Q6NUK1	SLC25A24	Calcium-binding mitochondrial carrier protein SCaMC-1
255.	P61313	RPL15	60S ribosomal protein L15
256.	Q8NB37	GATD1	Glutamine amidotransferase-like class 1 domain-containing protein 1
257.	Q9UMR2;Q9NUU7	DDX19B	ATP-dependent RNA helicase DDX19B
258.	Q9H0A0	NAT10	RNA cytidine acetyltransferase
259.	Q86V21	AACS	Acetoacetyl-CoA synthetase
260.	Q9NYL4	FKBP11	Peptidyl-prolyl cis-trans isomerase FKBP11
261.	O43237	DYNC1LI2	Cytoplasmic dynein 1 light intermediate chain 2
262.	Q16778;Q6DRA6;P06899;P33778;Q8N257;Q6DN03;P23527	H2BU1	Histone H2B type 3-B
263.	Q96DV4	MRPL38	39S ribosomal protein L38, mitochondrial
264.	P08397	HMBS	Porphobilinogen deaminase
265.	P62328	TMSB4X	Thymosin beta-4
266.	P36578	RPL4	60S ribosomal protein L4
267.	Q15125	EBP	3-beta-hydroxysteroid-Delta(8),Delta(7)-isomerase
268.	Q56VL3	OCIAD2	OCIA domain-containing protein 2
269.	P09972	ALDOC	Fructose-bisphosphate aldolase C
270.	P35080	PFN2	Profilin-2
271.	P62330	ARF6	ADP-ribosylation factor 6
272.	Q9NRF8	CTPS2	CTP synthase 2
273.	Q01581	HMGCS1	Hydroxymethylglutaryl-CoA synthase, cytoplasmic
274.	Q9NRX2	MRPL17	39S ribosomal protein L17, mitochondrial
275.	Q8TCJ2	STT3B	Dolichyl-diphosphooligosaccharide--protein glycosyltransferase subunit STT3B
276.	Q9Y2W1	THRAP3	Thyroid hormone receptor-associated protein 3
277.	Q01650	SLC7A5	Large neutral amino acids transporter small subunit 1
278.	P62910	RPL32	60S ribosomal protein L32
279.	P18124	RPL7	60S ribosomal protein L7
280.	P62942	FKBP1A	Peptidyl-prolyl cis-trans isomerase FKBP1A
281.	Q96A33	CCDC47	Coiled-coil domain-containing protein 47
282.	P30626	SRI	Sorcin
283.	Q5SSJ5	HP1BP3	Heterochromatin protein 1-binding protein 3
284.	O95758	PTBP3	Polypyrimidine tract-binding protein 3
285.	Q9NR30	DDX21	Nucleolar RNA helicase 2
286.	Q9BTT0	ANP32E	Acidic leucine-rich nuclear phosphoprotein 32 family member E
287.	Q9UBX3	SLC25A10	Mitochondrial dicarboxylate carrier
288.	Q13418	ILK	Integrin-linked protein kinase
289.	P14923	JUP	Junction plakoglobin
290.	P61803	DAD1	Dolichyl-diphosphooligosaccharide--protein glycosyltransferase subunit DAD1
291.	P62847	RPS24	40S ribosomal protein S24
292.	O43169	CYB5B	Cytochrome b5 type B
293.	Q9BVC6	TMEM109	Transmembrane protein 109
294.	Q16539	MAPK14	Mitogen-activated protein kinase 14

## Sheet: Suppl. 5 ITHdrivers_SW620
Rank	Protein.ID	Genes	First.Protein.Description
1.	P05166	PCCB	Propionyl-CoA carboxylase beta chain, mitochondrial
2.	Q5T280	SPOUT1	Putative methyltransferase C9orf114
3.	Q16864	ATP6V1F	V-type proton ATPase subunit F
4.	P61964	WDR5	WD repeat-containing protein 5
5.	Q96PZ0	PUS7	Pseudouridylate synthase 7 homolog
6.	Q68CP9	ARID2	AT-rich interactive domain-containing protein 2
7.	Q13547	HDAC1	Histone deacetylase 1
8.	P55854	SUMO3	Small ubiquitin-related modifier 3
9.	P12277	CKB	Creatine kinase B-type
10.	Q9UI26	IPO11	Importin-11
11.	Q9NP92	MRPS30	39S ribosomal protein S30, mitochondrial
12.	Q8IY67	RAVER1	Ribonucleoprotein PTB-binding 1
13.	Q9Y4E1;Q641Q2	WASHC2A	WASH complex subunit 2A
14.	Q5VTR2	RNF20	E3 ubiquitin-protein ligase BRE1A
15.	Q9BT73	PSMG3	Proteasome assembly chaperone 3
16.	Q92600	CNOT9	CCR4-NOT transcription complex subunit 9
17.	O75506	HSBP1	Heat shock factor-binding protein 1
18.	Q8TCC3	MRPL30	39S ribosomal protein L30, mitochondrial
19.	O43815	STRN	Striatin
20.	Q15813	TBCE	Tubulin-specific chaperone E
21.	O75935	DCTN3	Dynactin subunit 3
22.	Q9H0A8	COMMD4	COMM domain-containing protein 4
23.	P51397	DAP	Death-associated protein 1
24.	Q9BYD6	MRPL1	39S ribosomal protein L1, mitochondrial
25.	O75832	PSMD10	26S proteasome non-ATPase regulatory subunit 10
26.	Q9NNW7	TXNRD2	Thioredoxin reductase 2, mitochondrial
27.	Q96RS6	NUDCD1	NudC domain-containing protein 1
28.	Q96IJ6	GMPPA	Mannose-1-phosphate guanyltransferase alpha
29.	Q9NVM9	INTS13	Integrator complex subunit 13
30.	Q9H0B6	KLC2	Kinesin light chain 2
31.	Q13277	STX3	Syntaxin-3
32.	Q04900	CD164	Sialomucin core protein 24
33.	O14757	CHEK1	Serine/threonine-protein kinase Chk1
34.	O60573	EIF4E2	Eukaryotic translation initiation factor 4E type 2
35.	P31483	TIA1	Nucleolysin TIA-1 isoform p40
36.	O00629	KPNA4	Importin subunit alpha-3
37.	Q92879	CELF1	CUGBP Elav-like family member 1
38.	Q13868	EXOSC2	Exosome complex component RRP4
39.	Q8TCJ2	STT3B	Dolichyl-diphosphooligosaccharide--protein glycosyltransferase subunit STT3B
40.	Q9BRX5	GINS3	DNA replication complex GINS protein PSF3
41.	Q9BUP3	HTATIP2	Oxidoreductase HTATIP2
42.	Q93034	CUL5	Cullin-5
43.	Q9NXG2	THUMPD1	THUMP domain-containing protein 1
44.	Q969S3	ZNF622	Zinc finger protein 622
45.	O15020	SPTBN2	Spectrin beta chain, non-erythrocytic 2
46.	P57678	GEMIN4	Gem-associated protein 4
47.	Q9UHG3	PCYOX1	Prenylcysteine oxidase 1
48.	Q9Y316	MEMO1	Protein MEMO1
49.	O95163	ELP1	Elongator complex protein 1
50.	O00743	PPP6C	Serine/threonine-protein phosphatase 6 catalytic subunit
51.	Q7Z4W1	DCXR	L-xylulose reductase
52.	P04792	HSPB1	Heat shock protein beta-1
53.	Q7Z7F7	MRPL55	39S ribosomal protein L55, mitochondrial
54.	Q13451	FKBP5	Peptidyl-prolyl cis-trans isomerase FKBP5
55.	Q92797	SYMPK	Symplekin
56.	P82912	MRPS11	28S ribosomal protein S11, mitochondrial
57.	P53602	MVD	Diphosphomevalonate decarboxylase
58.	Q7Z589	EMSY	BRCA2-interacting transcriptional repressor EMSY
59.	Q9H2U1	DHX36	ATP-dependent DNA/RNA helicase DHX36
60.	Q9H4A6	GOLPH3	Golgi phosphoprotein 3
61.	Q9HAB8	PPCS	Phosphopantothenate--cysteine ligase
62.	A0A0U1RRE5	NBDY	Negative regulator of P-body association
63.	Q96DB5	RMDN1	Regulator of microtubule dynamics protein 1
64.	O43676	NDUFB3	NADH dehydrogenase [ubiquinone] 1 beta subcomplex subunit 3
65.	P29350	PTPN6	Tyrosine-protein phosphatase non-receptor type 6
66.	Q13015	MLLT11	Protein AF1q
67.	Q9NVQ4	FAIM	Fas apoptotic inhibitory molecule 1
68.	P84157	MXRA7	Matrix-remodeling-associated protein 7
69.	Q8NHH9	ATL2	Atlastin-2
70.	P24311	COX7B	Cytochrome c oxidase subunit 7B, mitochondrial
71.	O43491	EPB41L2	Band 4.1-like protein 2
72.	P32321	DCTD	Deoxycytidylate deaminase
73.	Q8N4Q1	CHCHD4	Mitochondrial intermembrane space import and assembly protein 40
74.	Q96F86	EDC3	Enhancer of mRNA-decapping protein 3
75.	O75940	SMNDC1	Survival of motor neuron-related-splicing factor 30
76.	Q9NQ88	TIGAR	Fructose-2,6-bisphosphatase TIGAR
77.	P17858	PFKL	ATP-dependent 6-phosphofructokinase, liver type
78.	Q9Y6N9	USH1C	Harmonin
79.	Q86UY6	NAA40	N-alpha-acetyltransferase 40
80.	O14530	TXNDC9	Thioredoxin domain-containing protein 9
81.	Q96RU2	USP28	Ubiquitin carboxyl-terminal hydrolase 28
82.	P62910	RPL32	60S ribosomal protein L32
83.	O43823	AKAP8	A-kinase anchor protein 8
84.	Q9Y371	SH3GLB1	Endophilin-B1
85.	P14923	JUP	Junction plakoglobin
86.	Q9NUJ1	ABHD10	Mycophenolic acid acyl-glucuronide esterase, mitochondrial
87.	P48735	IDH2	Isocitrate dehydrogenase [NADP], mitochondrial
88.	Q8IWA0	WDR75	WD repeat-containing protein 75
89.	P02533	KRT14	Keratin, type I cytoskeletal 14
90.	Q6IN85	PPP4R3A	Serine/threonine-protein phosphatase 4 regulatory subunit 3A
91.	Q6NXS1;P41236	PPP1R2	Protein phosphatase inhibitor 2
92.	P49407	ARRB1	Beta-arrestin-1
93.	Q8WXD5	GEMIN6	Gem-associated protein 6
94.	Q10570	CPSF1	Cleavage and polyadenylation specificity factor subunit 1
95.	P09234	SNRPC	U1 small nuclear ribonucleoprotein C
96.	Q9H3U1	UNC45A	Protein unc-45 homolog A
97.	Q9UNX4	WDR3	WD repeat-containing protein 3
98.	P63218	GNG5	Guanine nucleotide-binding protein G(I)/G(S)/G(O) subunit gamma-5
99.	Q9NQ29	LUC7L	Putative RNA-binding protein Luc7-like 1
100.	P00387	CYB5R3	NADH-cytochrome b5 reductase 3
101.	Q9H074	PAIP1	Polyadenylate-binding protein-interacting protein 1
102.	P04062	GBA	Lysosomal acid glucosylceramidase
103.	Q8TC07	TBC1D15	TBC1 domain family member 15
104.	Q9H5X1	CIAO2A	Cytosolic iron-sulfur assembly component 2A
105.	Q56VL3	OCIAD2	OCIA domain-containing protein 2
106.	Q7LBR1	CHMP1B	Charged multivesicular body protein 1b
107.	P55157	MTTP	Microsomal triglyceride transfer protein large subunit
108.	P63172	DYNLT1	Dynein light chain Tctex-type 1
109.	Q15007	WTAP	Pre-mRNA-splicing regulator WTAP
110.	Q29RF7	PDS5A	Sister chromatid cohesion protein PDS5 homolog A
111.	Q9HCD5	NCOA5	Nuclear receptor coactivator 5
112.	Q6PH85;Q96GG9	DCUN1D1	DCN1-like protein 1
113.	P12429	ANXA3	Annexin A3
114.	Q5VZF2;Q9NR56	MBNL1	Muscleblind-like protein 1
115.	O60271	SPAG9	C-Jun-amino-terminal kinase-interacting protein 4
116.	Q9H6T0	ESRP2	Epithelial splicing regulatory protein 2
117.	Q9Y315	DERA	Deoxyribose-phosphate aldolase
118.	Q969U7	PSMG2	Proteasome assembly chaperone 2
119.	Q12788	TBL3	Transducin beta-like protein 3
120.	O75367	MACROH2A1	Core histone macro-H2A.1
121.	Q14694	USP10	Ubiquitin carboxyl-terminal hydrolase 10
122.	Q9NX24	NHP2	H/ACA ribonucleoprotein complex subunit 2
123.	Q8NFV4	ABHD11	Protein ABHD11
124.	Q86SF2	GALNT7	N-acetylgalactosaminyltransferase 7
125.	Q8IY22	CMIP	C-Maf-inducing protein
126.	Q15125	EBP	3-beta-hydroxysteroid-Delta(8),Delta(7)-isomerase
127.	P40429;Q6NVV1	RPL13A	60S ribosomal protein L13a
128.	Q9NVI1	FANCI	Fanconi anemia group I protein
129.	Q8IXM3	MRPL41	39S ribosomal protein L41, mitochondrial
130.	Q99543	DNAJC2	DnaJ homolog subfamily C member 2
131.	P61769	B2M	Beta-2-microglobulin
132.	P29966	MARCKS	Myristoylated alanine-rich C-kinase substrate
133.	Q96S55	WRNIP1	ATPase WRNIP1
134.	Q53FT3	HIKESHI	Protein Hikeshi
135.	P40121	CAPG	Macrophage-capping protein
136.	Q8N6R0	EEF1AKNMT	eEF1A lysine and N-terminal methyltransferase
137.	Q9BZJ0	CRNKL1	Crooked neck-like protein 1
138.	P62633	CNBP	Cellular nucleic acid-binding protein
139.	Q6P1X6	C8orf82	UPF0598 protein C8orf82
140.	P01111	NRAS	GTPase NRas
141.	Q15269	PWP2	Periodic tryptophan protein 2 homolog
142.	P54652	HSPA2	Heat shock-related 70 kDa protein 2
143.	P10619	CTSA	Lysosomal protective protein
144.	Q14019	COTL1	Coactosin-like protein
145.	P13674	P4HA1	Prolyl 4-hydroxylase subunit alpha-1
146.	Q7Z4G4	TRMT11	tRNA (guanine(10)-N2)-methyltransferase homolog
147.	P16278	GLB1	Beta-galactosidase
148.	P51570	GALK1	Galactokinase
149.	Q04446	GBE1	1,4-alpha-glucan-branching enzyme
150.	P48668;P02538;O95678	KRT6A;KRT6C	Keratin, type II cytoskeletal 6A
151.	Q8NBQ5	HSD17B11	Estradiol 17-beta-dehydrogenase 11
152.	P16401	H1-5	Histone H1.5
153.	P52434	POLR2H	DNA-directed RNA polymerases I, II, and III subunit RPABC3
154.	Q9HC35	EML4	Echinoderm microtubule-associated protein-like 4
155.	Q96EY7	PTCD3	Pentatricopeptide repeat domain-containing protein 3, mitochondrial
156.	O14773	TPP1	Tripeptidyl-peptidase 1
157.	Q16890	TPD52L1	Tumor protein D53
158.	Q13557	CAMK2D	Calcium/calmodulin-dependent protein kinase type II subunit delta
159.	Q9Y5L0	TNPO3	Transportin-3
160.	O14776	TCERG1	Transcription elongation regulator 1
161.	Q86V21	AACS	Acetoacetyl-CoA synthetase
162.	P00374;Q86XF0	DHFR	Dihydrofolate reductase
163.	P49750	YLPM1	YLP motif-containing protein 1
164.	Q99574	SERPINI1	Neuroserpin
165.	Q8WWY3	PRPF31	U4/U6 small nuclear ribonucleoprotein Prp31
166.	P32969	RPL9	60S ribosomal protein L9
167.	Q8IYD1	GSPT2	Eukaryotic peptide chain release factor GTP-binding subunit ERF3B
168.	Q96HC4	PDLIM5	PDZ and LIM domain protein 5
169.	O00507;Q93008	USP9X	Probable ubiquitin carboxyl-terminal hydrolase FAF-X
170.	P05067	APP	Amyloid-beta precursor protein
171.	P12235	SLC25A4	ADP/ATP translocase 1
172.	Q9UKN8	GTF3C4	General transcription factor 3C polypeptide 4
173.	O14974	PPP1R12A	Protein phosphatase 1 regulatory subunit 12A
174.	P15104	GLUL	Glutamine synthetase
175.	Q9Y320	TMX2	Thioredoxin-related transmembrane protein 2
176.	Q9P0U1	TOMM7	Mitochondrial import receptor subunit TOM7 homolog
177.	Q9BSU3;P41227	NAA10	N-alpha-acetyltransferase 10
178.	Q9H993	ARMT1	Damage-control phosphatase ARMT1
179.	Q8IZL8	PELP1	Proline-, glutamic acid- and leucine-rich protein 1
180.	P55011	SLC12A2	Solute carrier family 12 member 2
181.	Q16527	CSRP2	Cysteine and glycine-rich protein 2
182.	Q9Y6M9	NDUFB9	NADH dehydrogenase [ubiquinone] 1 beta subcomplex subunit 9
183.	P25311	AZGP1	Zinc-alpha-2-glycoprotein
184.	P00813	ADA	Adenosine deaminase
185.	P48681	NES	Nestin
186.	P18846;P16220	ATF1	Cyclic AMP-dependent transcription factor ATF-1
187.	P30626	SRI	Sorcin
188.	P56192	MARS1	Methionine--tRNA ligase, cytoplasmic
189.	O00267	SUPT5H	Transcription elongation factor SPT5
190.	O43143	DHX15	Pre-mRNA-splicing factor ATP-dependent RNA helicase DHX15
191.	P12694	BCKDHA	2-oxoisovalerate dehydrogenase subunit alpha, mitochondrial
192.	Q07817	BCL2L1	Bcl-2-like protein 1
193.	Q8N543	OGFOD1	Prolyl 3-hydroxylase OGFOD1
194.	Q9P2R7	SUCLA2	Succinate--CoA ligase [ADP-forming] subunit beta, mitochondrial
195.	P08779	KRT16	Keratin, type I cytoskeletal 16
196.	Q9BUF5;Q13509	TUBB3	Tubulin beta-3 chain
197.	Q8ND30;Q86W92	PPFIBP1	Liprin-beta-1
198.	P06396	GSN	Gelsolin
199.	Q9Y2R0	COA3	Cytochrome c oxidase assembly factor 3 homolog, mitochondrial
200.	Q96EY8	MMAB	Corrinoid adenosyltransferase
201.	Q15382	RHEB	GTP-binding protein Rheb
202.	O00330	PDHX	Pyruvate dehydrogenase protein X component, mitochondrial
203.	P18887	XRCC1	DNA repair protein XRCC1
204.	P13797	PLS3	Plastin-3
205.	P46087	NOP2	Probable 28S rRNA (cytosine(4447)-C(5))-methyltransferase
206.	Q7Z2K6	ERMP1	Endoplasmic reticulum metallopeptidase 1
207.	P51970	NDUFA8	NADH dehydrogenase [ubiquinone] 1 alpha subcomplex subunit 8
208.	P27144	AK4	Adenylate kinase 4, mitochondrial
209.	O95394	PGM3	Phosphoacetylglucosamine mutase
210.	P52594	AGFG1	Arf-GAP domain and FG repeat-containing protein 1
211.	O75494	SRSF10	Serine/arginine-rich splicing factor 10
212.	Q15003	NCAPH	Condensin complex subunit 2
213.	P13984	GTF2F2	General transcription factor IIF subunit 2
214.	P17931	LGALS3	Galectin-3
215.	P52292	KPNA2	Importin subunit alpha-1
216.	O43402	EMC8	ER membrane protein complex subunit 8
217.	Q04760	GLO1	Lactoylglutathione lyase
218.	P11717	IGF2R	Cation-independent mannose-6-phosphate receptor
219.	Q9BX40	LSM14B	Protein LSM14 homolog B
220.	Q13158	FADD	FAS-associated death domain protein
221.	P11166	SLC2A1	Solute carrier family 2, facilitated glucose transporter member 1
222.	Q9H0E2	TOLLIP	Toll-interacting protein
223.	P30154	PPP2R1B	Serine/threonine-protein phosphatase 2A 65 kDa regulatory subunit A beta isoform
224.	Q9BQ52	ELAC2	Zinc phosphodiesterase ELAC protein 2
225.	P35080	PFN2	Profilin-2
226.	Q16539	MAPK14	Mitogen-activated protein kinase 14
227.	Q9H9P8	L2HGDH	L-2-hydroxyglutarate dehydrogenase, mitochondrial
228.	Q8WWC4	MAIP1	m-AAA protease-interacting protein 1, mitochondrial
229.	Q13586	STIM1	Stromal interaction molecule 1
230.	Q5SSJ5	HP1BP3	Heterochromatin protein 1-binding protein 3
231.	O00625	PIR	Pirin
232.	Q9Y4P1	ATG4B	Cysteine protease ATG4B
233.	Q9Y2R9	MRPS7	28S ribosomal protein S7, mitochondrial
234.	Q8IYD8	FANCM	Fanconi anemia group M protein
235.	P61513	RPL37A	60S ribosomal protein L37a
236.	Q00796	SORD	Sorbitol dehydrogenase
237.	Q9H061	TMEM126A	Transmembrane protein 126A
238.	Q8TBX8	PIP4K2C	Phosphatidylinositol 5-phosphate 4-kinase type-2 gamma
239.	Q9BVC6	TMEM109	Transmembrane protein 109
240.	P10768	ESD	S-formylglutathione hydrolase
241.	Q04941	PLP2	Proteolipid protein 2
242.	P21926	CD9	CD9 antigen
243.	Q9NVX2	NLE1	Notchless protein homolog 1
244.	P04179	SOD2	Superoxide dismutase [Mn], mitochondrial
245.	P15311	EZR	Ezrin
246.	P07339	CTSD	Cathepsin D
247.	P29317	EPHA2	Ephrin type-A receptor 2
248.	P16989;P67809;Q9Y2T7	YBX1	Y-box-binding protein 1
249.	P43897	TSFM	Elongation factor Ts, mitochondrial
250.	Q8NBJ7	SUMF2	Inactive C-alpha-formylglycine-generating enzyme 2
251.	P62750	RPL23A	60S ribosomal protein L23a
252.	Q9Y2Z0	SUGT1	Protein SGT1 homolog
253.	Q15714	TSC22D1	TSC22 domain family protein 1
254.	Q6P1N0	CC2D1A	Coiled-coil and C2 domain-containing protein 1A
255.	Q71UM5	RPS27L	40S ribosomal protein S27-like
256.	Q5XKP0	MICOS13	MICOS complex subunit MIC13
257.	Q04637	EIF4G1	Eukaryotic translation initiation factor 4 gamma 1
258.	Q99757	TXN2	Thioredoxin, mitochondrial
259.	Q6UX04	CWC27	Spliceosome-associated protein CWC27 homolog
260.	Q9Y2Q3	GSTK1	Glutathione S-transferase kappa 1
261.	P13796	LCP1	Plastin-2
262.	O75976	CPD	Carboxypeptidase D
263.	O15347	HMGB3	High mobility group protein B3
264.	Q9BQG0	MYBBP1A	Myb-binding protein 1A
265.	Q15758	SLC1A5	Neutral amino acid transporter B(0)
266.	Q92598	HSPH1	Heat shock protein 105 kDa
267.	Q69YN2	CWF19L1	CWF19-like protein 1
268.	P43080	GUCA1A	Guanylyl cyclase-activating protein 1
269.	Q96RP9	GFM1	Elongation factor G, mitochondrial
270.	P18283	GPX2	Glutathione peroxidase 2
271.	Q9BWD1	ACAT2	Acetyl-CoA acetyltransferase, cytosolic
272.	Q3LXA3	TKFC	Triokinase/FMN cyclase
273.	P11387	TOP1	DNA topoisomerase 1
274.	O94776	MTA2	Metastasis-associated protein MTA2
275.	Q13952	NFYC	Nuclear transcription factor Y subunit gamma
276.	Q15006	EMC2	ER membrane protein complex subunit 2
277.	Q00534	CDK6	Cyclin-dependent kinase 6
278.	Q8TEM1	NUP210	Nuclear pore membrane glycoprotein 210
279.	P60520	GABARAPL2	Gamma-aminobutyric acid receptor-associated protein-like 2
280.	P16435	POR	NADPH--cytochrome P450 reductase
281.	Q9Y5X1	SNX9	Sorting nexin-9
282.	Q8IZ83	ALDH16A1	Aldehyde dehydrogenase family 16 member A1
283.	Q9HD42	CHMP1A	Charged multivesicular body protein 1a
284.	P78330	PSPH	Phosphoserine phosphatase
285.	Q9NTJ3	SMC4	Structural maintenance of chromosomes protein 4
286.	P04181	OAT	Ornithine aminotransferase, mitochondrial
287.	P55809;Q9BYC2	OXCT1	Succinyl-CoA:3-ketoacid coenzyme A transferase 1, mitochondrial
288.	Q9H6V9	LDAH	Lipid droplet-associated hydrolase
289.	Q7Z7K6	CENPV	Centromere protein V
290.	Q9H9J2	MRPL44	39S ribosomal protein L44, mitochondrial
291.	P62310	LSM3	U6 snRNA-associated Sm-like protein LSm3
292.	P17987	TCP1	T-complex protein 1 subunit alpha
293.	P07858	CTSB	Cathepsin B
294.	Q9Y244	POMP	Proteasome maturation protein
295.	Q16630	CPSF6	Cleavage and polyadenylation specificity factor subunit 6
296.	Q01650	SLC7A5	Large neutral amino acids transporter small subunit 1
297.	O75251	NDUFS7	NADH dehydrogenase [ubiquinone] iron-sulfur protein 7, mitochondrial
298.	Q8NB37	GATD1	Glutamine amidotransferase-like class 1 domain-containing protein 1
299.	Q9UQ16	DNM3	Dynamin-3
300.	Q92520	FAM3C	Protein FAM3C
301.	P09525	ANXA4	Annexin A4
302.	Q04837	SSBP1	Single-stranded DNA-binding protein, mitochondrial
303.	P36578	RPL4	60S ribosomal protein L4
304.	Q14008	CKAP5	Cytoskeleton-associated protein 5
305.	Q9BRG1	VPS25	Vacuolar protein-sorting-associated protein 25
306.	P06865	HEXA	Beta-hexosaminidase subunit alpha
307.	Q96FQ6	S100A16	Protein S100-A16
308.	Q9NV56	MRGBP	MRG/MORF4L-binding protein

## Sheet: Suppl. 6 ssGSEA pathways SW480 
Pathway identifier	Pathway name	#Entities found	#Entities total	#Interactors found	#Interactors total	Entities ratio	Entities pValue	Entities FDR	#Reactions found	#Reactions total	Reactions ratio	Species identifier	Species name	Submitted entities found	Mapped entities	Submitted entities hit interactor	Interacts with	Found reaction identifiers
R-HSA-446107	Type I hemidesmosome assembly	1	11	1	26	7,26456E+11	5,11609E+15	8,63151E+15	2	6	4,30663E+11	9606	Homo sapiens	KRT14	P02533	CD9	P48509	R-HSA-446083;R-HSA-446077
R-HSA-196836	Vitamin C (ascorbate) metabolism	2	26	0	0	1,71708E+16	9,99556E+15	8,63151E+15	2	9	6,45995E+11	9606	Homo sapiens	CYB5B;CYB5R3				R-HSA-198824;R-HSA-198845
R-HSA-3134963	DEx/H-box helicases activate type I IFN and inflammatory cytokines production	1	7	1	43	4,6229E+11	6,25852E+15	8,63151E+15	4	5	3,58886E+11	9606	Homo sapiens	DHX36	Q9H2U1	YBX1	Q08211	R-HSA-9604487;R-HSA-3134954;R-HSA-3134953;R-HSA-3134962
R-HSA-5609975	Diseases associated with glycosylation precursor biosynthesis	1	37	0	0	2,44353E+15	5,31221E+14	8,63151E+15	1	15	1,07666E+16	9606	Homo sapiens	GALK1				R-HSA-5610026
R-HSA-70370	Galactose catabolism	1	14	0	9	9,24581E+11	3,75502E+15	8,63151E+15	1	4	2,87109E+11	9606	Homo sapiens	GALK1				R-HSA-70355
R-HSA-5609976	Defective GALK1 causes GALCT2	1	3	0	0	1,98124E+11	5,95362E+14	8,63151E+15	1	1	7177720356	9606	Homo sapiens	GALK1				R-HSA-5610026
R-HSA-917729	Endosomal Sorting Complex Required For Transport (ESCRT)	1	35	3	28	2,31145E+16	7,01414E+15	8,63151E+15	3	4	2,87109E+11	9606	Homo sapiens	VPS25	Q9BRG1	HSPA2;FKBP1A;VPS25	Q96FZ7;Q8WUX9	R-HSA-917693;R-HSA-917700;R-HSA-917696
R-HSA-6807047	Cholesterol biosynthesis via desmosterol	1	14	4	183	9,24581E+11	9,82185E+15	9,82185E+15	1	4	2,87109E+11	9606	Homo sapiens	EBP	Q15125	CYB5B;PLP2;FIS1;EBP	Q15125	R-HSA-195690
R-HSA-6807062	Cholesterol biosynthesis via lathosterol	1	14	4	183	9,24581E+11	9,82185E+15	9,82185E+15	1	4	2,87109E+11	9606	Homo sapiens	EBP	Q15125	CYB5B;PLP2;FIS1;EBP	Q15125	R-HSA-6807052
R-HSA-8864260	Transcriptional regulation by the AP-2 (TFAP2) family of transcription factors	2	52	42	1128	3,43416E+16	1E+16	1E+16	17	44	3,1582E+15	9606	Homo sapiens	NOP2	P46087;ENSG00000111641	RPL13A;RPL10;ACACA;DDX21;PTPN6;HACD3;SFN;MRPS30;ARF6;RPL4;UNC45A;ATF1;HDAC1;PTCD3;SH3GLB1;JUP;LARP4;ARRB1;UROD;CREB1;WDR5;CBX5;SUMO3;AKAP8;FKBP1A;TFCP2;SAFB2;PELP1;CPSF1;MYBBP1A;CTTN;RPL7;UBE2V2;MACROH2A1;RPL15;NAT10;YBX1;THRAP3;STUB1;RPS8;HSPB1;ANP32E	P04626;P06748;P38936;P00533;P25490;P01106;O95619;Q92793;Q99697;P10809;P03372;P63279	R-HSA-8869543;R-HSA-8864453;R-HSA-8869568;R-HSA-8874797;R-HSA-8864395;R-HSA-8865256;R-HSA-3234081;R-HSA-8937369;R-HSA-8869558;R-HSA-8864307;R-HSA-8864595;R-HSA-3234084;R-HSA-8864466;R-HSA-8865265;R-HSA-8864729;R-HSA-3234094;R-HSA-8869560
R-HSA-8869496	TFAP2A acts as a transcriptional repressor during retinoic acid induced cell differentiation	2	9	6	115	5,94373E+11	7,16922E+15	8,63151E+15	4	7	5,0244E+11	9606	Homo sapiens	NOP2	P46087;ENSG00000111641	MRPS30;LARP4;PELP1;CPSF1;MYBBP1A;HDAC1	P06748;P10809	R-HSA-8869543;R-HSA-8869558;R-HSA-8869568;R-HSA-8869560
R-HSA-5205647	Mitophagy	1	31	2	161	2,04729E+15	9,75217E+15	9,75217E+15	7	15	1,07666E+16	9606	Homo sapiens	TOMM7	Q9P0U1	SH3GLB1;STUB1	Q13501;Q8IVP5	R-HSA-5205661;R-HSA-8948139;R-HSA-5205673;R-HSA-8948143;R-HSA-8948146;R-HSA-8959573;R-HSA-8948039
R-HSA-5205685	PINK1-PRKN Mediated Mitophagy	1	22	1	135	1,45291E+16	9,52072E+14	9,52072E+14	2	8	5,74218E+11	9606	Homo sapiens	TOMM7	Q9P0U1	STUB1	Q13501	R-HSA-5205661;R-HSA-5205673
R-HSA-6811438	Intra-Golgi traffic	0	49	2	33	3,23603E+16	8,01933E+15	8,63151E+15	1	10	71777203560	9606	Homo sapiens			STX3;EBP	Q13190	R-HSA-8847638
R-HSA-5223345	Miscellaneous transport and binding events	1	36	2	71	2,37749E+15	8,88576E+15	8,88576E+15	2	13	9,33104E+11	9606	Homo sapiens	AZGP1	P25311	FIS1;STX3	Q8N4V1	R-HSA-5336454;R-HSA-5252072
R-HSA-438064	Post NMDA receptor activation events	3	96	8	179	6,33998E+15	9,15628E+15	9,15628E+15	14	39	2,79931E+16	9606	Homo sapiens	CAMK2D;CREB1	Q13554;P16220;Q13557	RPL10;CBX5;ARRB1;FKBP5;MTA2;ATF1;RNMT;CREB1	P12931;P52292;P10636-8;P16220	R-HSA-442724;R-HSA-442725;R-HSA-9619542;R-HSA-9619127;R-HSA-9612085;R-HSA-9619515;R-HSA-111912;R-HSA-442732;R-HSA-9618750;R-HSA-111919;R-HSA-442760;R-HSA-445367;R-HSA-112282;R-HSA-9617583
R-HSA-442755	Activation of NMDA receptors and postsynaptic events	3	113	12	433	7,46269E+15	9,98843E+14	9,98843E+14	26	71	5,09618E+13	9606	Homo sapiens	CAMK2D;CREB1	Q13554;P16220;Q13557	RPL10;CBX5;KLC2;ARRB1;DYNLT1;FKBP5;MTA2;CIAO2B;RPS8;ATF1;RNMT;CREB1	P12931;P52292;P07196;P10636-8;Q14957;P16220;Q92796	R-HSA-9619542;R-HSA-442760;R-HSA-438037;R-HSA-9609738;R-HSA-9609739;R-HSA-112282;R-HSA-442724;R-HSA-432164;R-HSA-442725;R-HSA-432162;R-HSA-9619127;R-HSA-9612085;R-HSA-9619515;R-HSA-111912;R-HSA-9668218;R-HSA-442732;R-HSA-432172;R-HSA-9619449;R-HSA-9618750;R-HSA-9610879;R-HSA-111919;R-HSA-445367;R-HSA-9611368;R-HSA-9614185;R-HSA-9617326;R-HSA-9617583
R-HSA-9609736	Assembly and cell surface presentation of NMDA receptors	2	49	4	250	3,23603E+16	9,83055E+15	9,83055E+15	5	23	1,65088E+16	9606	Homo sapiens	CAMK2D	Q13554;Q13557	KLC2;DYNLT1;CIAO2B;RPS8	P07196;Q14957;Q92796	R-HSA-9609738;R-HSA-9609739;R-HSA-9668218;R-HSA-9611368;R-HSA-9610879
R-HSA-112040	G-protein mediated events	3	73	9	162	4,82103E+15	8,49665E+15	8,63151E+15	11	41	2,94287E+15	9606	Homo sapiens	CAMK2D;CREB1	Q13554;P16220;Q13557	CBX5;ACACA;AKAP8;MAPK14;MTA2;LCK;ATF1;RNMT;CREB1	P52292;P28482;P25098;P16220;P13861	R-HSA-111970;R-HSA-442725;R-HSA-9619127;R-HSA-111912;R-HSA-112282;R-HSA-111898;R-HSA-9668558;R-HSA-111916;R-HSA-9617583;R-HSA-111919;R-HSA-111966
R-HSA-5673000	RAF activation	1	41	0	18	2,7077E+16	7,01414E+15	8,63151E+15	1	12	8,61326E+11	9606	Homo sapiens	CAMK2D				R-HSA-5672969
R-HSA-442742	CREB1 phosphorylation through NMDA receptor-mediated activation of RAS signaling	3	39	2	20	2,57562E+15	1,17401E+15	8,63151E+15	3	7	5,0244E+11	9606	Homo sapiens	CAMK2D;CREB1	Q13554;P16220;Q13557	ATF1;CREB1	P16220	R-HSA-442724;R-HSA-442732;R-HSA-442760
R-HSA-442982	Ras activation upon Ca2+ influx through NMDA receptor	2	27	0	0	1,78312E+15	1,06405E+16	8,63151E+15	2	2	1,43554E+11	9606	Homo sapiens	CAMK2D				R-HSA-442732;R-HSA-442760
R-HSA-438066	Unblocking of NMDA receptors, glutamate binding and activation	2	27	0	13	1,78312E+15	1,97768E+16	8,63151E+15	5	5	3,58886E+11	9606	Homo sapiens	CAMK2D				R-HSA-432164;R-HSA-438037;R-HSA-432162;R-HSA-432172;R-HSA-9614185
R-HSA-9617324	Negative regulation of NMDA receptor-mediated neuronal transmission	2	27	0	3	1,78312E+15	1,26373E+16	8,63151E+15	2	4	2,87109E+11	9606	Homo sapiens	CAMK2D				R-HSA-9619449;R-HSA-9617326
R-HSA-9620244	Long-term potentiation	2	31	2	84	2,04729E+15	6,81926E+15	8,63151E+15	5	7	5,0244E+11	9606	Homo sapiens	CAMK2D	Q13554;Q13557	RPL10;ARRB1	P12931	R-HSA-445367;R-HSA-442725;R-HSA-9612085;R-HSA-9618750;R-HSA-9617583
R-HSA-111933	Calmodulin induced events	3	43	7	100	2,83978E+14	5,41552E+15	8,63151E+15	10	23	1,65088E+16	9606	Homo sapiens	CAMK2D;CREB1	Q13554;P16220;Q13557	CBX5;ACACA;AKAP8;MTA2;ATF1;RNMT;CREB1	P52292;P25098;P16220;P13861	R-HSA-111970;R-HSA-442725;R-HSA-9619127;R-HSA-111912;R-HSA-112282;R-HSA-9668558;R-HSA-111916;R-HSA-9617583;R-HSA-111919;R-HSA-111966
R-HSA-111996	Ca-dependent events	3	48	9	162	3,16999E+16	7,90329E+15	8,63151E+15	11	27	1,93798E+15	9606	Homo sapiens	CAMK2D;CREB1	Q13554;P16220;Q13557	CBX5;ACACA;AKAP8;MAPK14;MTA2;LCK;ATF1;RNMT;CREB1	P52292;P28482;P25098;P16220;P13861	R-HSA-111970;R-HSA-442725;R-HSA-9619127;R-HSA-111912;R-HSA-112282;R-HSA-111898;R-HSA-9668558;R-HSA-111916;R-HSA-9617583;R-HSA-111919;R-HSA-111966
R-HSA-111997	CaM pathway	3	43	7	112	2,83978E+14	5,97332E+15	8,63151E+15	10	24	1,72265E+16	9606	Homo sapiens	CAMK2D;CREB1	Q13554;P16220;Q13557	CBX5;ACACA;AKAP8;MTA2;ATF1;RNMT;CREB1	P52292;P25098;P16220;P13861	R-HSA-111970;R-HSA-442725;R-HSA-9619127;R-HSA-111912;R-HSA-112282;R-HSA-9668558;R-HSA-111916;R-HSA-9617583;R-HSA-111919;R-HSA-111966
R-HSA-112043	PLC beta mediated events	3	67	9	162	4,42478E+15	8,36928E+15	8,63151E+15	11	32	2,29687E+16	9606	Homo sapiens	CAMK2D;CREB1	Q13554;P16220;Q13557	CBX5;ACACA;AKAP8;MAPK14;MTA2;LCK;ATF1;RNMT;CREB1	P52292;P28482;P25098;P16220;P13861	R-HSA-111970;R-HSA-442725;R-HSA-9619127;R-HSA-111912;R-HSA-112282;R-HSA-111898;R-HSA-9668558;R-HSA-111916;R-HSA-9617583;R-HSA-111919;R-HSA-111966
R-HSA-1489509	DAG and IP3 signaling	3	53	7	148	3,5002E+15	7,67627E+15	8,63151E+15	10	28	2,00976E+16	9606	Homo sapiens	CAMK2D;CREB1	Q13554;P16220;Q13557	CBX5;ACACA;AKAP8;MTA2;ATF1;RNMT;CREB1	P52292;P25098;P16220;P13861	R-HSA-111970;R-HSA-442725;R-HSA-9619127;R-HSA-111912;R-HSA-112282;R-HSA-9668558;R-HSA-111916;R-HSA-9617583;R-HSA-111919;R-HSA-111966

## Sheet: Suppl. 7 ssGSEA pathways SW620 
Pathway identifier	Pathway name	#Entities found	#Entities total	#Interactors found	#Interactors total	Entities ratio	Entities pValue	Entities FDR	#Reactions found	#Reactions total	Reactions ratio	Species identifier	Species name	Submitted entities found	Mapped entities	Submitted entities hit interactor	Interacts with	Found reaction identifiers
R-HSA-446107	Type I hemidesmosome assembly	1	11	1	26	7.26456e+11	5192074651752923	8417297097756669	2	6	4.30663e+11	9606	Homo sapiens	KRT14	P02533	CD9	P48509	R-HSA-446083;R-HSA-446077
R-HSA-3134963	DEx/H-box helicases activate type I IFN and inflammatory cytokines production	1	7	2	43	4.6229e+11	6338149713185153	8417297097756669	4	5	3.58886e+11	9606	Homo sapiens	DHX36	Q9H2U1	TOP1;FADD	Q08211;Q99836	R-HSA-9604487;R-HSA-3134954;R-HSA-3134953;R-HSA-3134962
R-HSA-9013106	RHOC GTPase cycle	1	79	1	7	5217276449610355	8314438133123248	8417297097756669	2	6	4.30663e+11	9606	Homo sapiens	JUP	P14923	EZR	P52565	R-HSA-9013108;R-HSA-9013110
R-HSA-8980692	RHOA GTPase cycle	1	154	0	0	1.01704e+16	9604753399290776	9604753399290776	1	6	4.30663e+11	9606	Homo sapiens	JUP				R-HSA-9013009
R-HSA-9013148	CDC42 GTPase cycle	1	159	0	0	1.05006e+16	9644246802191054	9644246802191054	1	6	4.30663e+11	9606	Homo sapiens	JUP				R-HSA-9013157
R-HSA-9013026	RHOB GTPase cycle	1	75	0	0	4953110553427552	792093017732139	8417297097756669	1	6	4.30663e+11	9606	Homo sapiens	JUP				R-HSA-9013024
R-HSA-421270	Cell-cell junction organization	1	68	5	165	4490820235107647	9905767553736720	9905767553736720	4	21	1.50732e+16	9606	Homo sapiens	JUP	P14923	JUP;PLP2;FAM3C;EBP;GSN	Q15223;P15151;P35221;Q8N3R9	R-HSA-420582;R-HSA-420661;R-HSA-420593;R-HSA-419002
R-HSA-5218920	VEGFR2 mediated vascular permeability	1	46	4	187	3037907806102232	9909664648380776	9909664648380776	4	15	1.07666e+16	9606	Homo sapiens	JUP	P14923	APP;PTPN6;FKBP5;HSPB1	P07900;P31749;Q03135	R-HSA-202129;R-HSA-202144;R-HSA-5357477;R-HSA-202137
R-HSA-418990	Adherens junctions interactions	1	35	4	116	2.31145e+16	9501787742318356	9501787742318356	3	16	1.14844e+16	9606	Homo sapiens	JUP	P14923	JUP;PLP2;FAM3C;EBP	Q15223;P15151;P35221	R-HSA-420582;R-HSA-420593;R-HSA-419002
R-HSA-421270	Cell-cell junction organization	1	68	5	165	4490820235107647	9905767553736720	9905767553736720	4	21	1.50732e+16	9606	Homo sapiens	JUP	P14923	JUP;PLP2;FAM3C;EBP;GSN	Q15223;P15151;P35221;Q8N3R9	R-HSA-420582;R-HSA-420661;R-HSA-420593;R-HSA-419002
R-HSA-5223345	Miscellaneous transport and binding events	1	36	3	71	2377493065645225	893799433007053	893799433007053	2	13	9.33104e+11	9606	Homo sapiens	AZGP1	P25311	STX3;EMC8;EMC2	Q8N4V1	R-HSA-5336454;R-HSA-5252072
R-HSA-112313	Neurotransmitter uptake and metabolism In glial cells	1	10	0	28	6.60415e+10	5484833934914992	8417297097756669	1	3	2.15332e+11	9606	Homo sapiens	GLUL				R-HSA-70606
R-HSA-210455	Astrocytic Glutamate-Glutamine Uptake And Metabolism	1	10	0	28	6.60415e+10	5484833934914992	8417297097756669	1	3	2.15332e+11	9606	Homo sapiens	GLUL				R-HSA-70606
R-HSA-426117	Cation-coupled Chloride cotransporters	1	10	0	0	6.60415e+10	1886996642189569	8417297097756669	1	4	2.87109e+11	9606	Homo sapiens	SLC12A2				R-HSA-426086
R-HSA-111465	Apoptotic cleavage of cellular proteins	1	38	18	729	2.50958e+16	9999998764087996	9999998764087996	15	38	2.72753e+16	9606	Homo sapiens	GSN	P06396	PPP2R1B;PTPN6;APP;APP;CHEK1;STRN;TIA1;TPP1;STRN;GLB1;JUP;EPHA2;MRPL44;CTSA;ARRB1;DYNLT1;GSN;NES	Q9HAW4;P51572;P25054;P10636;P15924;P06396;Q9UJU6;P08670;Q05655;Q9Y6E0;Q05397;P35222;Q9P289	R-HSA-202947;R-HSA-201634;R-HSA-351936;R-HSA-201636;R-HSA-350319;R-HSA-350318;R-HSA-212552;R-HSA-351894;R-HSA-201622;R-HSA-202966;R-HSA-351901;R-HSA-202969;R-HSA-350651;R-HSA-201629;R-HSA-201628
R-HSA-264870	Caspase-mediated cleavage of cytoskeletal proteins	1	12	10	375	7.92498e+11	9996893460254704	9996893460254704	6	10	7.17772e+10	9606	Homo sapiens	GSN	P06396	GLB1;APP;MRPL44;CTSA;APP;ARRB1;DYNLT1;GSN;TPP1;NES	P06396;Q9UJU6;P08670;P10636	R-HSA-201622;R-HSA-202966;R-HSA-350319;R-HSA-350318;R-HSA-201629;R-HSA-201628
R-HSA-2468052	Establishment of Sister Chromatid Cohesion	1	13	2	9	8.58539e+11	3.13726e+16	8417297097756669	4	4	2.87109e+11	9606	Homo sapiens	PDS5A	Q29RF7	PDS5A;NAA11	Q96FF9	R-HSA-2468039;R-HSA-2473152;R-HSA-2473151;R-HSA-2468041
R-HSA-9735804	Cohesin Loading onto Chromatin	1	17	0	0	1.12271e+16	2992153039948332	8417297097756669	1	5	3.58886e+11	9606	Homo sapiens	ADA				R-HSA-9734745
R-HSA-68884	Mitotic Telophase/Cytokinesis	1	15	5	99	9.90622e+11	8915448609458974	8915448609458974	4	4	2.87109e+11	9606	Homo sapiens	PDS5A	Q29RF7	APP;SPAG9;GTF3C4;FADD;PDS5A	P53350;Q7Z5K2	R-HSA-156723;R-HSA-2470935;R-HSA-156673;R-HSA-2468040
R-HSA-71288	Creatine metabolism	1	25	0	2	1.65104e+16	4315437084469971	8417297097756669	1	6	4.30663e+11	9606	Homo sapiens	CKB				R-HSA-200318
R-HSA-3371511	HSF1 activation	3	43	2	57	283978338396513	3.25242e+16	8417297097756669	6	7	5.0244e+11	9606	Homo sapiens	HSPH1;HSBP1;HSPB1	O75506;ENSG00000106211;ENSG00000120694	KPNA4;MAPK14	P68104;Q00613	R-HSA-3371586;R-HSA-4793819;R-HSA-5082409;R-HSA-3371591;R-HSA-5324632;R-HSA-5082391
R-HSA-1483255	PI Metabolism	1	112	3	131	7.39665e+16	9926866018697226	9926866018697226	21	89	6388171116853287	9606	Homo sapiens	PIP4K2C	Q8TBX8	TMX2;GOLPH3;EBP	Q9NTJ5;17526	R-HSA-1676185;R-HSA-1675928;R-HSA-8870499;R-HSA-1676124;R-HSA-6811522;R-HSA-1676177;R-HSA-1675824;R-HSA-1676114;R-HSA-1676082;R-HSA-1676149;R-HSA-1675988;R-HSA-1675883;R-HSA-1676109;R-HSA-1676204;R-HSA-1676206;R-HSA-1675776;R-HSA-1676133;R-HSA-1675813;R-HSA-1675780;R-HSA-1675815;R-HSA-1675974
R-HSA-1483257	Phospholipid metabolism	2	314	8	364	2073702285035002	9999883991041436	9999883991041436	33	218	1.56474e+16	9606	Homo sapiens	PIP4K2C;NES	Q6P1A2;Q8TBX8	HSD17B11;CIAO2A;TMX2;GOLPH3;EBP;TPP1;HTATIP2;GSN	Q9NUQ2;Q8TB40;O95674;Q9NTJ5;Q8N661;17526;Q6ZPD8	R-HSA-1482646;R-HSA-1676185;R-HSA-1675928;R-HSA-8848580;R-HSA-8874435;R-HSA-1676124;R-HSA-1676177;R-HSA-1676114;R-HSA-1483165;R-HSA-1675988;R-HSA-1676109;R-HSA-1482691;R-HSA-1675776;R-HSA-1482636;R-HSA-1675780;R-HSA-1675974;R-HSA-5694583;R-HSA-1482548;R-HSA-8867876;R-HSA-8870499;R-HSA-1482547;R-HSA-6811522;R-HSA-1675824;R-HSA-1676082;R-HSA-1676149;R-HSA-1675883;R-HSA-1482533;R-HSA-1676204;R-HSA-1…
R-HSA-1660499	Synthesis of PIPs at the plasma membrane	1	69	1	74	4556861709153349	945804362207145	945804362207145	8	33	2.36865e+16	9606	Homo sapiens	PIP4K2C	Q8TBX8	GOLPH3	17526	R-HSA-1676109;R-HSA-8870499;R-HSA-1676177;R-HSA-1675776;R-HSA-1676082;R-HSA-1676149;R-HSA-1675988;R-HSA-1675780
R-HSA-6811555	PI5P Regulates TP53 Acetylation	1	17	4	233	1.12271e+16	9946736024169176	9946736024169176	5	8	5.74218e+11	9606	Homo sapiens	PIP4K2C	Q8TBX8	APP;SUPT5H;MAPK14;HDAC1	P52564;Q9H160;Q13526	R-HSA-6811479;R-HSA-6811522;R-HSA-8877692;R-HSA-8877691;R-HSA-6810376
R-HSA-8847453	Synthesis of PIPs in the nucleus	1	10	0	10	6.60415e+10	3418534245407815	8417297097756669	1	3	2.15332e+11	9606	Homo sapiens	PIP4K2C				R-HSA-6811522
R-HSA-8978934	Metabolism of cofactors	1	68	1	18	4490820235107647	8166844266120217	8417297097756669	3	28	2.00976e+16	9606	Homo sapiens	DHFR	P00374	TPP1	Q9NZJ6	R-HSA-2162193;R-HSA-1497794;R-HSA-2162186
R-HSA-196757	Metabolism of folate and pterines	1	47	0	0	3103949280147933	6260618843185284	8417297097756669	2	31	2225093310364628	9606	Homo sapiens	DHFR				R-HSA-9709109;R-HSA-9709098
R-HSA-1474151	Tetrahydrobiopterin (BH4) synthesis, recycling, salvage and regulation	1	37	0	0	2443534539690926	5389279476631678	8417297097756669	1	16	1.14844e+16	9606	Homo sapiens	DHFR				R-HSA-1497794
R-HSA-1834949	Cytosolic sensors of pathogen-associated DNA	3	78	5	344	5151234975564654	9906000103946824	9906000103946824	14	50	3588860178007465	9606	Homo sapiens	CWF19L1;DHX36;POLR2H	Q9H2U1;O15111;P52434	PPP6C;JUP;TOP1;FADD;TXN2	Q13546;Q08211;Q99836;P19474;P78527;P35222	R-HSA-1810457;R-HSA-3134954;R-HSA-3134953;R-HSA-3134822;R-HSA-3134821;R-HSA-3134883;R-HSA-168910;R-HSA-3134914;R-HSA-3134946;R-HSA-9604487;R-HSA-3134904;R-HSA-3134901;R-HSA-3134962;R-HSA-1964482

## Sheet: Suppl. 8 Therapy_SW480_SW620
Sample	diameter	Viability (350µM 5FU)	round	diffuse	compact	loose	budding	sharp boundary	blurred boundary
SW480 B4	99.602	141	0	1	1	0	0	1	0
SW480 B7	94.041	15	0	1	1	0	1	0	1
SW480 B8	140.124	206	0	1	1	0	1	0	1
SW480 C1	390.423	9605	1	0	1	0	0	1	0
SW480 C10	195.64	1135	1	0	1	0	1	1	0
SW480 C2	305	7194	1	0	1	0	1	1	0
SW480 C5	134.573	1138	1	0	1	0	1	1	0
SW480 C6	113.908	2	0	1	0	1	1	0	1
SW480 C7	83.081	13	0	1	0	1	1	0	1
SW480 C8	114.87	237	1	0	1	0	1	0	1
SW480 C9	132.543	448	0	1	1	0	0	1	0
SW480 D1	269.515	1788	1	0	1	0	1	0	1
SW480 D4	146.389	8	0	1	0	1	1	0	1
SW480 D5	346.128	3114	0	1	1	0	1	0	1
SW480 D6	210.416	1890	0	1	1	0	1	0	1
SW480 D8	291.398	3875	0	1	1	0	1	0	1
SW480 D9	270.475	1313	0	1	1	0	1	0	1
SW480 E2	142.978	1127	1	0	1	0	1	1	0
SW480 E3	357.782	4544	0	1	1	0	1	0	1
SW480 E9	212.783	549	0	1	1	0	0	1	0
SW480 F10	254.101	5240	1	0	1	0	0	0	1
SW480 F5	309.776	2183	0	1	1	0	1	0	1
SW480 F6	412.471	9824	1	0	1	0	0	1	0
SW480 G1	372.514	768	1	0	1	0	1	1	0
SW480 G10	262.406	12082	1	0	1	0	1	0	1
SW480 G2	115.683	464	1	0	1	0	1	1	0
SW480 G7	231.211	3916	1	0	1	0	1	1	0
SW480 G8	378.104	7719	1	0	1	0	1	1	0
SW480 H10	135.146	11	0	1	1	0	0	1	0
SW480 H2	102.218	14	1	0	1	0	1	1	0
SW480 H4	313.387	387	0	1	1	0	1	0	1
SW480 H8	167.965	59	1	0	1	0	1	1	0
SW480 H9	153.725	38	1	0	1	0	1	0	1
SW620 B6	1003.65	48694	1	0	0	1	0	0	1
SW620 B8	721.6	14160	0	1	0	1	0	0	1
SW620 B9	283.2	4516	0	1	1	0	1	0	1
SW620 C2	929.99	19176	0	1	0	1	0	0	1
SW620 C3	361.834	38718	0	1	1	0	1	1	0
SW620 C7	307.727	12924	0	1	0	1	0	0	1
SW620 C8	717.651	1803	0	1	0	1	0	0	1
SW620 C9	284.776	10629	1	0	1	0	0	1	0
SW620 D1	176.852	2220	1	0	1	0	1	1	0
SW620 D3	420.503	28084	0	1	0	1	0	0	1
SW620 D4	644.935	28790	0	1	1	0	1	0	1
SW620 D5	524.75	19930	0	1	1	0	1	0	1
SW620 D6	379.536	19440	0	1	1	0	1	0	1
SW620 D7	286.571	50	0	1	0	1	0	0	1
SW620 D8	524.75	9063	1	0	1	0	1	1	0
SW620 D9	647.599	61	0	1	0	1	1	0	1
SW620 E3	445.632	28881	0	1	0	1	0	0	1
SW620 E4	633.438	53642	0	1	0	1	0	0	1
SW620 E5	234.686	6381	0	1	1	0	1	0	1
SW620 E6	132.3	32	0	1	1	0	0	0	1
SW620 E7	491.124	19990	0	1	0	1	0	0	1
SW620 E8	160.747	4396	1	0	1	0	0	1	0
SW620 F10	431.634	19489	0	1	0	1	0	0	1
SW620 F2	512.037	3118	0	1	0	1	1	0	1
SW620 F3	553.157	9227	0	1	0	1	0	0	1
SW620 F4	371.198	15508	0	1	1	0	1	1	0
SW620 F5	496.526	21	0	1	1	0	1	0	1
SW620 G1	476.824	3498	0	1	0	1	1	0	1
SW620 G2	546.605	330	0	1	1	0	1	1	0
SW620 G3	232.316	16	1	0	1	0	1	0	1
SW620 G6	235.849	5636	0	1	1	0	1	1	0
SW620 G7	356.579	14320	0	1	1	0	1	1	0
SW620 G8	341.659	20	1	0	0	1	0	1	0
